# Supplementary material for: Dynamic Mode Decomposition of Multiphoton and Stimulated Emission Depletion Microscopy Data for Analysis of Fluorescent Probes in Cellular Membranes
Source: Sensors (Basel). 2024 Mar 25;24(7):2096. doi: 10.3390/s24072096 (PMC11013970; doi:10.3390/s24072096)
Supplement: Supplementary file 1 [file sensors-24-02096-s001.zip]

Archive with 1 entries (1 files):
- sensors-2899868-supplementary.pdf
